# Supplementary material for: Minimizing the electrosorption of water from humid ionic liquids on electrodes
Source: Nat Commun. 2018 Dec 4;9:5222. doi: 10.1038/s41467-018-07674-0 (PMC6279789; doi:10.1038/s41467-018-07674-0)
Supplement: Supplementary file 6 — Source Data [file 41467_2018_7674_MOESM6_ESM.xlsx]

## Sheet: Description
		This Excel file contains raw data for Figures 2a, 2b, 5a, 5b, 5c, and 5d

## Sheet: Figure 2a
Figure 2a
				Errorbar
	Au(111)	2.7197	9.0968	1.8209
		2.3486	7.208	0.9323
		1.921	3.8172	1.0156
		1.521	2.078	1.1732
		1.1424	1.928	1.4474
		0.533	0.5681	0.4325
		0	0.2758	0.188
		-0.467	0.3044	0.2457
		-0.8576	0.3666	0.3257
		-1.479	0.5	0.194
		-2.079	1.3791	0.7319
		-2.6514	2.8	0.7143
		-3.2803	15.8438	5.0912
	Graphite	2.5724	7.2752	2.22
		2.1919	3.4836	0.802
		1.8047	2.7241	1.1265
		1.4669	1.2771	0.8302
		0.9695	0.9771	0.6937
		0.5009	0.7956	0.651
		0	0.5	0.3892
		-0.4991	0.4638	0.3123
		-1.0305	0.3087	0.2475
		-1.5331	0.2937	0.214
		-2.1953	0.7	0.3742
		-2.8081	1.685	0.4534
		-3.4276	5.207	0.7759

## Sheet: Figure 2b
Figure 2b
				Errorbar
	Au(111)	2.9253	6.5917	1.2961
		2.6272	3.8739	0.4034
		2.251	3.1983	1.0046
		1.5921	1.9478	0.8168
		1.0928	0.7655	0.3445
		0.5303	0.736	0.3083
		0	0.6019	0.4098
		-0.4697	0.4242	0.2778
		-0.9072	0.1659	0.1308
		-1.4079	0.1255	0.0855
		-1.749	0.1113	0.1038
		-2.3728	0.0203	0.0143
		-3.0747	0.0182	0.0161
	Graphite	2.9086	4.2049	1.389
		2.4795	3.2949	0.5268
		1.9633	1.9632	1.04
		1.4563	1.5213	0.8047
		0.9918	1.4136	0.8452
		0.4974	1.2946	0.6758
		0	0.715	0.456
		-0.5026	0.4968	0.2726
		-1.0082	0.1714	0.0972
		-1.5437	0.248	0.1597
		-2.0367	0.3101	0.256
		-2.5205	0.2144	0.2035
		-3.0914	0.1183	0.0931

## Sheet: Figure 5a
figure 5a
		vdw-ions	coul-ions	vdw-electrode	coul-electrode	total potential	errorbar of total potential
	-3.28	-0.0463286	0.267222	-0.113832	-0.753507	-0.646446	0.0242691
	-2.08	-0.0444534	0.21619	-0.123776	-0.554126	-0.506165	0.0241782
	-0.86	-0.0254719	-0.176023	-0.13487	-0.108185	-0.444549	0.046351
	0	-0.00743787	-0.33645	-0.1308	0.00729756	-0.467391	0.0352399
	1.14	-0.0622385	-0.105514	-0.130589	-0.187658	-0.486	0.0243963
	1.92	-0.0236059	-0.204678	-0.126766	-0.187241	-0.542291	0.0352411
	2.72	-0.0367177	-0.100021	-0.12038	-0.364351	-0.62147	0.0228978

## Sheet: Figure 5b
figure 5b
		vdw-ions	coul-ions	vdw-electrode	coul-electrode	total potential	errorbar of total potential
	-3.07	-0.0235853	0.352834	-0.117556	-0.652334	-0.440641	0.0541513
	-1.75	-0.0330855	0.0878575	-0.132788	-0.403093	-0.481109	0.0444282
	-0.91	0.0367294	-0.386412	-0.131967	-0.133733	-0.615383	0.0403565
	0	0.0291164	-0.564634	-0.138895	0	-0.674412	0.0223873
	1.09	0.0534481	-0.583982	-0.132295	-0.0289891	-0.691818	0.0142041
	2.25	0.043094	-0.30033	-0.12651	-0.32347	-0.707216	0.0226948
	2.93	0.0313283	-0.0894723	-0.111211	-0.559232	-0.728587	0.0249478

## Sheet: Figure 5c
figure 5c
		vdw-ions	coul-ions	vdw-electrode	coul-electrode	total potential	errorbar of total potential
	-3.43	-0.0550741	0.258206	-0.0520733	-0.616358	-0.4653	0.0213674
	-2.2	-0.0536818	0.0770368	-0.0565371	-0.349642	-0.382824	0.0401822
	-1.03	-0.0406337	-0.230354	-0.0725874	-0.0909888	-0.434563	0.0310168
	0	-0.0316796	-0.348103	-0.0745857	-0.00135357	-0.455721	0.0292471
	0.97	-0.0275118	-0.31586	-0.0680693	-0.0639268	-0.475368	0.0328453
	1.8	-0.0238955	-0.195506	-0.064895	-0.198727	-0.483024	0.0319663
	2.57	-0.0298232	-0.103373	-0.0640552	-0.292763	-0.490014	0.0234746

## Sheet: Figure 5d
figure 5d
		vdw-ions	coul-ions	vdw-electrode	coul-electrode	total potential	errorbar of total potential
	-3.09	-0.0468834	0.185644	-0.0544154	-0.537312	-0.452966	0.0582079
	-2.04	-0.0109418	-0.251754	-0.0711884	-0.21765	-0.551534	0.0550356
	-1.01	0.00303317	-0.478156	-0.0774402	-0.0144191	-0.566982	0.0425905
	0	0.0349548	-0.556622	-0.0768763	0.00177892	-0.596765	0.033821
	0.99	0.0288377	-0.50328	-0.0743947	-0.056069	-0.604905	0.0259178
	1.96	0.0376459	-0.45774	-0.0668151	-0.134535	-0.621444	0.0164095
	2.91	0.0270127	-0.259832	-0.0545149	-0.334635	-0.621969	0.024557
